# Supplementary material for: Simplifying phrases in depression screens: Interpreters’ views on usefulness in six languages
Source: PLoS One. 2023 Dec 8;18(12):e0292365. doi: 10.1371/journal.pone.0292365 (PMC10707561; doi:10.1371/journal.pone.0292365)
Supplement: S1 Appendix — (XLSX) [file pone.0292365.s003.xlsx]

## Sheet: Taul1
S3 Appendix. Original questionnaire data in Finnish.
osallistuja	Mitä ajattelet tästä tulkkaustehtävästä?	Mikä lomakkeen kysymyksissä on mielestäsi vaikeaa tulkata?	Jos jokin kohta on vaikea tulkata, kerro siitä tässä tarkemmin.	Mikä olisi mielestäsi paras vaihtoehto tulkkaukseen?	Perustele äskeinen valintasi. Miksi valitsemasi vaihtoehto on mielestäsi paras?	Nyt sinä tulkkina voit valita lomakkeen A, B tai C. Minkä vaihtoehdon valitset, jos asiakkaanasi on: [Muistisairas vanhus]	Nyt sinä tulkkina voit valita lomakkeen A, B tai C. Minkä vaihtoehdon valitset, jos asiakkaanasi on: [Kehitysvammainen aikuinen]	Nyt sinä tulkkina voit valita lomakkeen A, B tai C. Minkä vaihtoehdon valitset, jos asiakkaanasi on: [Nuori tietotekniikan opiskelija]	Nyt sinä tulkkina voit valita lomakkeen A, B tai C. Minkä vaihtoehdon valitset, jos asiakkaanasi on: [Luku- ja kirjoitustaidoton aikuinen]	Nyt sinä tulkkina voit valita lomakkeen A, B tai C. Minkä vaihtoehdon valitset, jos asiakkaanasi on: [Työssäkäyvä aikuinen, jota on kohdannut vakava onnettomuus]	Nyt sinä tulkkina voit valita lomakkeen A, B tai C. Minkä vaihtoehdon valitset, jos asiakkaanasi on: [Henkilö, jolle tulkkauskieli ei ole äidinkieli]	Nyt sinä tulkkina voit valita lomakkeen A, B tai C. Minkä vaihtoehdon valitset, jos asiakkaanasi on: [7-vuotias lapsi]	Arvioi, miten hyviä vaihtoehdot ovat tulkkauksen ja asiakkaan ymmärtämisen kannalta. [Suomenkielinen vaihtoehto A]	Arvioi, miten hyviä vaihtoehdot ovat tulkkauksen ja asiakkaan ymmärtämisen kannalta. [Suomenkielinen vaihtoehto B]	Arvioi, miten hyviä vaihtoehdot ovat tulkkauksen ja asiakkaan ymmärtämisen kannalta. [Suomenkielinen vaihtoehto C]	Arvioi, miten hyviä vaihtoehdot ovat tulkkauksen ja asiakkaan ymmärtämisen kannalta. [Kohdekielinen vaihtoehto A]	Arvioi, miten hyviä vaihtoehdot ovat tulkkauksen ja asiakkaan ymmärtämisen kannalta. [Kohdekielinen vaihtoehto B]	Arvioi, miten hyviä vaihtoehdot ovat tulkkauksen ja asiakkaan ymmärtämisen kannalta. [Kohdekielinen vaihtoehto C]	Jos sinun pitäisi valita tulkkaustilanteessa vain yksi vaihtoehto tulkkauksen avuksi, mikä se olisi?	Perustele äskeinen valintasi lyhyesti. Miksi valitset juuri tämän vaihtoehdon?	Valitse omasta mielestäsi paras vaihtoehto seuraaviin väittämiin. Kaikki kohdat koskevat masennusta selvittävän lomakkeen käyttöä lääkärin vastaanotolla. [Lomakkeen pitäisi olla asiakkaan omalla äidinkielellä yleiskielisenä versiona.]	Valitse omasta mielestäsi paras vaihtoehto seuraaviin väittämiin. Kaikki kohdat koskevat masennusta selvittävän lomakkeen käyttöä lääkärin vastaanotolla. [Lomakkeen pitäisi olla yleiskielellä suomeksi.]	Valitse omasta mielestäsi paras vaihtoehto seuraaviin väittämiin. Kaikki kohdat koskevat masennusta selvittävän lomakkeen käyttöä lääkärin vastaanotolla. [Tulkki voi hyvin tulkata yleiskielisen suomenkielisen lomakkeen lääkärin vastaanotolla.]	Valitse omasta mielestäsi paras vaihtoehto seuraaviin väittämiin. Kaikki kohdat koskevat masennusta selvittävän lomakkeen käyttöä lääkärin vastaanotolla. [Lomakkeen pitäisi olla asiakkaan omalla äidinkielellä selkokielisenä versiona.]	Valitse omasta mielestäsi paras vaihtoehto seuraaviin väittämiin. Kaikki kohdat koskevat masennusta selvittävän lomakkeen käyttöä lääkärin vastaanotolla. [Tulkilla pitäisi olla käytössään kaikki erilaiset versiot lomakkeesta.]	Valitse omasta mielestäsi paras vaihtoehto seuraaviin väittämiin. Kaikki kohdat koskevat masennusta selvittävän lomakkeen käyttöä lääkärin vastaanotolla. [Selkokielinen suomenkielinen versio helpottaa lomakkeen tulkkausta.]	Valitse omasta mielestäsi paras vaihtoehto seuraaviin väittämiin. Kaikki kohdat koskevat masennusta selvittävän lomakkeen käyttöä lääkärin vastaanotolla. [Selkokieliset versiot sopivat kaikille asiakkaille.]	Valitse omasta mielestäsi paras vaihtoehto seuraaviin väittämiin. Kaikki kohdat koskevat masennusta selvittävän lomakkeen käyttöä lääkärin vastaanotolla. [Selkokielisestä versiosta voi olla haittaa tulkkaustilanteessa.]	Valitse omasta mielestäsi paras vaihtoehto seuraaviin väittämiin. Kaikki kohdat koskevat masennusta selvittävän lomakkeen käyttöä lääkärin vastaanotolla. [Tulkin on helppoa tietää, onko asiakas ymmärtänyt lomakkeen sisällön.]	Arvioi, kuinka usein terveydenhuollon tulkkaustilanteessa joudut tulkkaamaan jonkinlaista lomaketta.	Mitä ajattelet lomakkeiden tulkkaamisesta suomesta kohdekielelle?	Mikä lomakkeiden tulkkaamisessa on mielestäsi vaikeaa?	Paljonko sinulla on kokemusta terveydenhuollon tulkkaamisesta?
#1	Lomake on kohtuullisen helppo tulkata niin, että asiakas ymmärtää, mistä on kys	Mikään ei ole vaikeaa tulkata	alakuloisuus-sanalle on [kohdekielessä] monta käännnöstä	Vaihtoehto B	Vaihtoehto B on helpommin ymmärrettävissä [kohdekielessä]. Virkkeen jakaminen kahteen osaan saa tulkattavan keskittymään viestin pääpointtiin: tunteiden erittelyyn.	Vaihtoehto C	Vaihtoehto B	Vaihtoehto A	Vaihtoehto B	Vaihtoehto B	Vaihtoehto C	Vaihtoehto C	erittäin hyvä	melko hyvä	erittäin huono	melko huono	erittäin hyvä	melko huono	Kohdekielinen vaihtoehto B	Kohdekielinen vaihtoehto B on luontevampaa ilmaista niin, että tulkattava ymmärtää viestin kysymättä tarkentavia kysymyksiä. Suomenkielinen vaihtoehto A on suomen kieliselle ymmärrettävämpää kuin vaihtoehto B, mutta suoraan käännettynä [kohdekielelle] se vaatisi tulkattavalta suurta keskittymistä.	en tiedä	ei	kyllä	kyllä	kyllä	kyllä	kyllä	ei	ei	Harvemmin kuin joka toinen kerta	Lomakkeet on yleensä helppo tulkata	Vaikeaa on selittää asteikkokysymysten käännökset [kohdekielelle]. Esimerkiksi: "Arvioi 1-5 -asteikolla, 1=erittäin huono ja 5=erittäin hyvä". Joudun usein toistamaan numeroiden sanalliset merkitykset jokaisen alakysymyksen yhteydessä. Kulttuurilla saattaa olla merkitystä tämäntyyppisten kysymysten vastausten antamisessa. Tulkattava vastaa usein joko 1 tai 5 eikä esimerkiksi pidä mielessä välissä…	Minulla on paljon kokemusta tulkkaamisesta terveydenhuollossa.
#2	Lomake on helppo tulkata niin, että asiakas ymmärtää, mistä on kyse	Mikään ei ole vaikeaa tulkata		Vaihtoehto B	Valitsin tämän, koska kysymykset ovat selkeitä.	Vaihtoehto B	Vaihtoehto B	Vaihtoehto A	Vaihtoehto B	Vaihtoehto B	Vaihtoehto B	Vaihtoehto B	erittäin hyvä	erittäin hyvä	erittäin hyvä	erittäin hyvä	erittäin hyvä	erittäin hyvä	Suomenkielinen vaihtoehto B	Tulkkaajan näkökulmasta kysymykset ovat selkeitä mutta asiakkaalle tulisi keksiä yksinkertaisempia vastauksia. Yleensä masentuneella asiakkaalla on ollut heikko keskittymiskyky.	en tiedä	en tiedä	en tiedä	kyllä	en tiedä	en tiedä	kyllä	en tiedä	en tiedä	Harvemmin kuin joka toinen kerta	Lomakkeet on yleensä helppo tulkata	Tulkkauksessa tulee haasteita vastaan jos lääkäri lukee lomakkeiden kysymykset suoraan paperilta ja minun tulee sen perusteella tulkata asian asiakkaalle. Luen kysymykset mielellään itse jotta voin selittää asian paremmin.	Minulla on paljon kokemusta tulkkaamisesta terveydenhuollossa.
#3	Lomake on helppo tulkata niin, että asiakas ymmärtää, mistä on kyse	Mikään ei ole vaikeaa tulkata		Vaihtoehto B	Se on selkeä vaihtoehto, jossa heti esillä mahdollisia tuntemuksia ja niiden tulkinta.	Vaihtoehto C	Vaihtoehto B	Vaihtoehto B	Vaihtoehto C	Vaihtoehto B	Vaihtoehto C	Vaihtoehto C	melko hyvä	erittäin hyvä	erittäin hyvä	melko hyvä	melko hyvä	melko hyvä	Suomenkielinen vaihtoehto B	Vaihtoehto pistää miettimään ja punnitsemaan omia kokemuksia ja ajatuksia aiheeseen liittyen.	kyllä	kyllä	kyllä	ei	kyllä	kyllä	kyllä	ei	kyllä	Noin joka toinen kerta	Lomakkeet on yleensä melko helppo tulkata	Tulkinnanvaraisia kysymyksiä, esimerkiksi, neuropsykologiseen tutkimuksiin liittyen.	Minulla on paljon kokemusta tulkkaamisesta terveydenhuollossa.
#4	Lomake on kohtuullisen helppo tulkata niin, että asiakas ymmärtää, mistä on kyse	Mikään ei ole vaikeaa tulkata		Vaihtoehto B	Vaihtoehto B on selkeä ja toimiva.	Vaihtoehto C	Vaihtoehto C	Vaihtoehto B	Vaihtoehto C	Vaihtoehto B	Vaihtoehto C	Vaihtoehto C	melko hyvä	erittäin hyvä	erittäin hyvä	melko hyvä	erittäin hyvä	erittäin hyvä	Kohdekielinen vaihtoehto C	Se on erittäin selkeä kaikille ihmisille.	en tiedä	en tiedä	kyllä	kyllä	en tiedä	kyllä	kyllä	en tiedä	kyllä	Harvemmin kuin joka toinen kerta	Lomakkeet on yleensä melko helppo tulkata	Joskus vaikeaa löytää sopivaa sanaa.	Minulla on jonkin verran kokemusta tulkkaamisesta terveydenhuollossa.
#5	Lomake on kohtuullisen helppo tulkata niin, että asiakas ymmärtää, mistä on kyse	Jotkin rakenteet ovat vaikeita tulkata		Vaihtoehto B	Mielestäni se on selkein ja sisältää tarvittavat asiat. Se antaa myös niin tulkille kuin asiakkaalle aikaa ajatella.	Vaihtoehto C	Vaihtoehto C	Vaihtoehto B	Vaihtoehto C	Vaihtoehto C	Vaihtoehto C	Vaihtoehto C	melko hyvä	melko hyvä	melko hyvä	melko hyvä	melko hyvä	melko hyvä	Kohdekielinen vaihtoehto B	Mielestäni se on selkein. C-vaihtoehdon väittämät ovat hiukan monitulkintaisia.	kyllä	kyllä	kyllä	kyllä	ei	kyllä	kyllä	ei	ei	Harvemmin kuin joka toinen kerta	Lomakkeet on yleensä melko helppo tulkata	Suomenkielen rakenteet eroavat jonkin verran [kohdekielen] rakenteista. Tässäkin lomakeversiossa jätettiin kokonaan pois [kohdekielisestä] versiosta "oletko ollut huolissasi"- ilmaisu, ilmeisesti selkeyden vuoksi. Yleensä lomakkeet ovat yksinkertaisia, mutta jotkut lauseiden rakenteet voivat olla pitkiä ja haastavia kääntää. Siten lomakkeiden lauseiden olisikin hyvä olla mahdollisimman selkeitä j…	Minulla on jonkin verran kokemusta tulkkaamisesta terveydenhuollossa.
#6	Lomake on helppo tulkata niin, että asiakas ymmärtää, mistä on kyse	Mikään ei ole vaikeaa tulkata		Vaihtoehto A	Koska tämä tuntuu eniten ammattimaiselta ja sopii kontekstiin.	Vaihtoehto C	Vaihtoehto C	Vaihtoehto A	Vaihtoehto C	Vaihtoehto A	Vaihtoehto A	Vaihtoehto C	erittäin hyvä	melko hyvä	melko hyvä	erittäin hyvä	melko hyvä	melko hyvä	Kohdekielinen vaihtoehto A	Tämä kuulostaa eniten siltä miten tulkkaus tilanne yleensä menee asiakastapaamisessa.	kyllä	en tiedä	kyllä	kyllä	ei	kyllä	ei	ei	kyllä	Noin joka toinen kerta	Lomakkeet on yleensä melko helppo tulkata	Joskus huomaan että lähdekielinen eli usein suomenkielinen lomake on jo itsessään puutteellinen tai rakenne jättää toivomisen varaa.	Minulla on paljon kokemusta tulkkaamisesta terveydenhuollossa.
#7	Lomake on helppo tulkata niin, että asiakas ymmärtää, mistä on kyse	Mikään ei ole vaikeaa tulkata		Vaihtoehto C	Usein vieraskieliset, joille tulkkaan eivät ole korkeasti koulutettuja tai muuten heidän äidinkieli ei ole se kieli, jolla tulkkaan heille vaan se on kieli, jota katsotaan heidät ymmärtävänsä riittävän hyvin. Olen huomannut, että mitä yksinkertaisemmat sanat ja ilmaisut, sitä parempi mahdollisuus, että vieraskielinen tulkattava ymmärtää, mistä on kyse.	Vaihtoehto C	Vaihtoehto C	Vaihtoehto B	Vaihtoehto C	Vaihtoehto C	Vaihtoehto C	Vaihtoehto C	melko huono	melko hyvä	erittäin hyvä	melko huono	melko hyvä	erittäin hyvä	Suomenkielinen vaihtoehto C	Se on yksinkertaisin, jolloin asiakas ymmärtää kysymykseen varmasti eikä vastaa jotain ihan muuta.	en tiedä	kyllä	kyllä	kyllä	en tiedä	kyllä	kyllä	en tiedä	kyllä	Harvemmin kuin joka toinen kerta	Lomakkeet on yleensä melko helppo tulkata	Saattaa olla, ettei löydy vastinetta kohdekielessä, jolloin tulkki joutuu avaamaan asiaa vieraskieliselle tulkattavalle.	Minulla on jonkin verran kokemusta tulkkaamisesta terveydenhuollossa.
#8	Lomake on aika vaikea tulkata niin, että asiakas ymmärtää, mistä on kyse	Kokonaisuus on vaikea tulkata	Yleensä asiakas kyllä tunnistaa itsessään oireita, mutta ei ole tottunut olemaan huolissaan oman itsensä takia.	Vaihtoehto C	Se ei sisällä monimutkaisia lauserakenteita. On lyhyt ja ytimekäs.	Vaihtoehto C	Vaihtoehto C	Vaihtoehto B	Vaihtoehto C	Vaihtoehto B	Vaihtoehto C	Vaihtoehto C	melko huono	melko hyvä	erittäin hyvä	melko huono	melko hyvä	erittäin hyvä	Suomenkielinen vaihtoehto C	Tiedän siitä, mitä suomenkielinen lääkäri tarkalleen haluaa tietää. Se on lyhyt ja ytimekäs.	kyllä	kyllä	kyllä	en tiedä	kyllä	kyllä	en tiedä	ei	ei	Noin joka toinen kerta	Lomakkeet on yleensä melko helppo tulkata	Monesti ne ovat niin "kapulakielisiä", etteivät ne avaudu helposti suomenkielisillekkään. Lauseet voivat olla pitkiä ja lauserakenteet monimutkaisia. Usein käytetäään hallinnon tai jonkun erikoisalan omaa termistöä, joka ei ole tavalliselle kansalaiselle itsestään selvää.	Minulla on paljon kokemusta tulkkaamisesta terveydenhuollossa.
#9	Lomake on helppo tulkata niin, että asiakas ymmärtää, mistä on kyse	Mikään ei ole vaikeaa tulkata		Vaihtoehto A	Se on ytimekäs ja selkeä	Vaihtoehto A	Vaihtoehto A	Vaihtoehto A	Vaihtoehto A	Vaihtoehto A	Vaihtoehto A	Vaihtoehto A	erittäin hyvä	melko hyvä	erittäin hyvä	melko hyvä	melko hyvä	erittäin hyvä	Suomenkielinen vaihtoehto A	Yksinkertaista ja helppo/nopea tulkata	kyllä	kyllä	kyllä	kyllä	kyllä	kyllä	kyllä	ei	en tiedä	Harvemmin kuin joka toinen kerta	Lomakkeet on yleensä melko helppo tulkata	Joskus kun ei löydy vastakohdetta sanalle	Minulla on paljon kokemusta tulkkaamisesta terveydenhuollossa.
#10	Lomake on kohtuullisen helppo tulkata niin, että asiakas ymmärtää, mistä on kyse	Mikään ei ole vaikeaa tulkata		Vaihtoehto B	Koska siinä annetaan vaihtoehtoisia vastauksia potilaalle. Hän pysty ymmärtämään kysymyksen paremmin.	Vaihtoehto C	Vaihtoehto C	Vaihtoehto A	Vaihtoehto C	Vaihtoehto B	Vaihtoehto C	Vaihtoehto C	melko hyvä	melko hyvä	melko hyvä	melko hyvä	melko hyvä	melko hyvä	Kohdekielinen vaihtoehto B	Koska siinä taas on vaihtoehtoja. Potilas perehtyy kysymykseen paremmin. Siinä kysymystä selitetään kattavammin.	kyllä	kyllä	kyllä	kyllä	ei	kyllä	en tiedä	en tiedä	kyllä	Noin joka toinen kerta	Lomakkeet on yleensä helppo tulkata	Jos tulkkaan suoraan lähdekielestä kohdekieleen, asiakkaan on ehkä vaikeaa ymmärtää mitä siinä kysytään	Minulla on paljon kokemusta tulkkaamisesta terveydenhuollossa.
An approximate English translation of the original questionnaire data.
participant	What do you think of this interpreting task?	What questions in the form do you find difficult to interpret?	If any point is difficult to interpret, please tell us more about it here.	What do you think would be the best version for interpreting?	Please justify your choice. Why do you think the option you have chosen is the best?	Now you as an interpreter can choose form A, B or C. Which option would you choose if your client was: [An elderly person with dementia]	Now you as an interpreter can choose form A, B or C. Which option would you choose if your client was: [An adult with a cognitive disability]	Now you as an interpreter can choose form A, B or C. Which option would you choose if your client was: [A young computer science student]	Now you as an interpreter can choose form A, B or C. Which option would you choose if your client was: [An illiterate adult]	Now you as an interpreter can choose form A, B or C. Which option would you choose if your client was: [A working adult who has been involved in a serious accident]	Now you as an interpreter can choose form A, B or C. Which option would you choose if your client was: [A person for whom the language of interpretation is not their mother tongue]	Now you as an interpreter can choose form A, B or C. Which option would you choose if your client was: [A seven-year-old child]	Evaluate how good the versions are in terms of interpreting and client understanding (Finnish option A).	Evaluate how good the versions are in terms of interpreting and client understanding (Finnish option B).	Evaluate how good the versions are in terms of interpreting and client understanding (Finnish option C).	Evaluate how good the versions are in terms of interpreting and client understanding (target language option A).	Evaluate how good the versions are in terms of interpreting and client understanding (target language option B).	Evaluate how good the versions are in terms of interpreting and client understanding (target language option C).	If you could only choose one version to help with interpreting, what would it be?	Please briefly justify your choice. Why did you choose this particular version?	Choose what you consider the best option for the following statements. All the statements apply to the use of the depression screen during a doctor’s appointment. [The screen should be a standard language version in the client’s own mother tongue.]	Choose what you consider the best option for the following statements. All the statements apply to the use of the depression screen during a doctor’s appointment. [The screen should be in standard Finnish.]	Choose what you consider the best option for the following statements. All the statements apply to the use of the depression screen during a doctor’s appointment. [The interpreter can effectively interpret the standard language Finnish screen during a doctor’s appointment.]	Choose what you consider the best option for the following statements. All the statements apply to the use of the depression screen during a doctor’s appointment. [There should be an Easy Language version of the screen in the client’s own mother tongue.]	Choose what you consider the best option for the following statements. All the statements apply to the use of the depression screen during a doctor’s appointment. [The interpreter should have all the different available versions of the screen.]	Choose what you consider the best option for the following statements. All the statements apply to the use of the depression screen during a doctor’s appointment. [The Easy Finnish version helps in interpreting the screen.]	Choose what you consider the best option for the following statements. All the statements apply to the use of the depression screen during a doctor’s appointment. [The Easy Language versions are suitable for all clients.]	Choose what you consider the best option for the following statements. All the statements apply to the use of the depression screen during a doctor’s appointment. [The Easy Language version can be a disadvantage when interpreting.]	Choose what you consider the best option for the following statements. All the statements apply to the use of the depression screen during a doctor’s appointment. [It is easy for the interpreter to know whether or not the client has understood the content of the screen.]	Evaluate how often you need to interpret some kind of form in a health care setting.	What do you think about interpreting forms from Finnish to the target language?	What do you think makes interpreting these forms difficult?	How much experience do you have in interpreting in health care settings?
#1	The form is reasonably easy to interpret so that the client understands what it is about	Nothing is difficult to interpret	There are many translations of the word "alakuloisuus" [in the taeget language]	Option B	Option B is easier to understand [in the target language]. Dividing the sentence into two parts makes the interpreter focus on the main point of the message: the breakdown of feelings.	Option C	Option B	Option A	Option B	Option B	Option C	Option C	very good	fairly good	very poor	fairly poor	very good	fairly poor	Target language option B	Option B in the target language is more natural to express so that [the customer] understands the message without having to ask clarifying questions. Option A in Finnish is more comprehensible to a Finnish speaker than option B, but if directly translated [into the target language], it would require a lot of concentration from [the customer].	I don't know	No	Yes	Yes	Yes	Yes	Yes	No	No	Less often than every other time	The forms are usually easy to interpret	It is difficult to explain the translations of the scale questions [into the target language]. For example: "Rate on a scale of 1-5, 1=very bad and 5=very good". I often have to repeat the verbal meanings of the numbers with each sub-question. Culture may play a role in answering these types of questions. The person being interpreted often answers either 1 or 5 and does not, for example, keep in …	I have a lot of experience interpreting in health care.
#2	The form is easy to interpret so that the client understands what it is about	Nothing is difficult to interpret		Option B	I chose this because the questions are clear.	Option B	Option B	Option A	Option B	Option B	Option B	Option B	very good	very good	very good	very good	very good	very good	Finnish option B	From the interpreter's point of view, the questions are clear, but simpler answers should be thought of for the client. Usually, a depressed client has poor concentration.	I don't know	I don't know	I don't know	Yes	I don't know	I don't know	Yes	I don't know	I don't know	Less often than every other time	The forms are usually easy to interpret	Interpreting is challenging if the doctor reads the questions on the forms directly from the paper and I have to interpret it for the client on the basis of that. I'm happy to read the questions myself so that I can explain it better.	I have a lot of experience interpreting in health care.
#3	The form is easy to interpret so that the client understands what it is about	Nothing is difficult to interpret		Option B	It's a clear option, which immediately presents possible feelings and their interpretations.	Option C	Option B	Option B	Option C	Option B	Option C	Option C	fairly good	very good	very good	fairly good	fairly good	fairly good	Finnish option B	The option makes you think about and weigh up your own experiences and thoughts related to the topic.	Yes	Yes	Yes	No	Yes	Yes	Yes	No	Yes	About every other time	The forms are usually quite easy to interpret	Questions open to interpretation, for example, related to neuropsychological examinations.	I have a lot of experience interpreting in health care.
#4	The form is reasonably easy to interpret so that the client understands what it is about	Nothing is difficult to interpret		Option B	Option B is clear and works well.	Option C	Option C	Option B	Option C	Option B	Option C	Option C	fairly good	very good	very good	fairly good	very good	very good	Target language option C	It is very clear to all people.	I don't know	I don't know	Yes	Yes	I don't know	Yes	Yes	I don't know	Yes	Less often than every other time	The forms are usually quite easy to interpret	Sometimes it's hard to find the right word.	I have some experience interpreting in health care.
#5	The form is reasonably easy to interpret so that the client understands what it is about	Some structures are difficult to interpret		Option B	I think it's the clearest and contains what is necessary . It also gives both the interpreter and the client time to think.	Option C	Option C	Option B	Option C	Option C	Option C	Option C	fairly good	fairly good	fairly good	fairly good	fairly good	fairly good	Target language option B	I think it's the clearest. The claims of option C are a bit ambiguous.	Yes	Yes	Yes	Yes	No	Yes	Yes	No	No	Less often than every other time	The forms are usually quite easy to interpret	The structures of the Finnish language differ somewhat from the [target language] structures. In this version of the form, too, the expression "have you been worried" was completely omitted from the [target language] version, apparently for the sake of clarity. In general, the forms are simple, but some sentence structures can be long and challenging to translate. Thus, it would be good if the se…	I have some experience interpreting in health care.
#6	The form is easy to interpret so that the client understands what it is about	Nothing is difficult to interpret		Option A	Because this feels the most professional and fits the context.	Option C	Option C	Option A	Option C	Option A	Option A	Option C	very good	fairly good	fairly good	very good	fairly good	fairly good	Target language option A	This sounds most like the way the interpreting situation usually goes in a customer meeting.	Yes	I don't know	Yes	Yes	No	Yes	No	No	Yes	About every other time	The forms are usually quite easy to interpret	Sometimes I notice that the form in the source language, often Finnish, is already incomplete or poorly structured.	I have a lot of experience interpreting in health care.
#7	The form is easy to interpret so that the client understands what it is about	Nothing is difficult to interpret		Option C	Often, the foreign language speakers for whom I interpret are not highly educated or their mother tongue is not the language in which I interpret for them, but the language that they are considered to understand well enough. I have found that the simpler the words and expressions, the better the chance that the foreign language speaker will understand what you're talking about.	Option C	Option C	Option B	Option C	Option C	Option C	Option C	fairly poor	fairly good	very good	fairly poor	fairly good	very good	Finnish option C	It's simplest when the customer definitely understands the question and does not give a completely different answer.	I don't know	Yes	Yes	Yes	I don't know	Yes	Yes	I don't know	Yes	Less often than every other time	The forms are usually quite easy to interpret	It may be that there is no equivalent in the target language, in which case the interpreter has to explain the matter to [the client].	I have some experience interpreting in health care.
#8	The form is quite difficult to interpret so that the client understands what it is about	The whole thing is difficult to interpret	Customers usually admit having symptoms, but are not used to worrying about themselves.	Option C	It does not contain complex sentence structures. Is short and to the point.	Option C	Option C	Option B	Option C	Option B	Option C	Option C	fairly poor	fairly good	very good	fairly poor	fairly good	very good	Finnish option C	I know exactly what a Finnish-speaking doctor wants to know. It's short and to the point.	Yes	Yes	Yes	I don't know	Yes	Yes	I don't know	No	No	About every other time	The forms are usually quite easy to interpret	Often, they are such jargon that even Finnish speakers can't understand them easily. Sentences can be long and sentence structures can be complex. They use terminology specific to the administration or a specialized field, which is not self-evident to the average citizen.	I have a lot of experience interpreting in health care.
#9	The form is easy to interpret so that the client understands what it is about	Nothing is difficult to interpret		Option A	It is concise and clear.	Option A	Option A	Option A	Option A	Option A	Option A	Option A	very good	fairly good	very good	fairly good	fairly good	very good	Finnish option A	Simple and easy/quick to interpret	Yes	Yes	Yes	Yes	Yes	Yes	Yes	No	I don't know	Less often than every other time	The forms are usually quite easy to interpret	Sometimes there just is no equivalent of the word	I have a lot of experience interpreting in health care.
#10	The form is reasonably easy to interpret so that the client understands what it is about	Nothing is difficult to interpret		Option B	Because it offers alternative answers to patients. They can understand the question better.	Option C	Option C	Option A	Option C	Option B	Option C	Option C	fairly good	fairly good	fairly good	fairly good	fairly good	fairly good	Target language option B	Because there are options. The patient gearns more about the question . The question is explained more comprehensively.	Yes	Yes	Yes	Yes	No	Yes	I don't know	I don't know	Yes	About every other time	The forms are usually easy to interpret	If I translate directly from the source language to the target language, it may be difficult for the client to understand what is being asked	I have a lot of experience interpreting in health care.
